# Supplementary material for: The MHC locus and genetic susceptibility to autoimmune and infectious diseases
Source: Genome Biol. 2017 Apr 27;18:76. doi: 10.1186/s13059-017-1207-1 (PMC5406920; doi:10.1186/s13059-017-1207-1)
Supplement: Supplementary file 1 — Imputed MHC classic alleles and amino acids for infectious diseases. (XLSX 40 kb) [file 13059_2017_1207_MOESM1_ESM.xlsx]

## Sheet: Additional file 1
Additional file 1: Imputed MHC classical alleles and amino acids for infectious diseases (HCV: human hepatitis C virus, HPV: human papilloma virus).
Disease	Classical associated locus	Imputed Classical MHC alleles	OR	P	Fine-mapping: classical HLA alleles & amino acid polymorphisms	Population	Reference (PMID)
HIV-1 control		B*5701	5.48	1.4e-26	HLA-B (Arg97, Cys67, Gly62, and Glu63)	European	21051598
		Cw*0602	2.97	2.1e-19	HLA-A (Ser77)
		B*2705	3.34	9.1e-11	HLA-C (Met304)
		DQB1*0303	2.48	5.4e-09
		Cw*0401	0.42	5e-08
		Cw*0702	0.45	1.4e-07
		B*0702	0.45	1.4e-07
		Cw*0102	2.57	2.9e-07
chronic hepatitis B infection	HLA-DPB1	HLA-C*07	1.56	4.04×10−6 [significance threshold (9.18 × 10−6)]	HLA-DPβ1 (Gly84, Gly85, Pro86 and Met87)	East Asia	26769676
	HLA-DPB1	HLA-DRB1*13	0.31	2.18×10−6 [significance threshold (9.18 × 10−6)]	HLA-C (Leu- 15)
					HCG9 (rs400488-A)
					HLA-DRβ1*13 (Glu71)
chronic hepatitis B infection	HLA-DQ and DP	HLA-C*12:02	1.7	7.79e-12		Japanese	27091392
		HLA-C*07:02	0.7	0.000286
		HLA-B*07:02	0.45	2.98e-07
		HLA-B*44:03	0.63	0.000315
		HLA-B*52:01	1.71	6.9e-12
		HLA-B*55:02	0.23	4.66e-06
		HLA-DRB1*01:01	0.42	5.55e-08
		HLA-DRB1*13:02	0.34	4.45e-11
		HLA-DRB1*14:06	0.09	3.1e-05
		HLA-DRB1*15:02	1.83	1.57e-14
		HLA-DQB1*03:02	0.59	1.42e-05
		HLA-DQB1*03:03	1.31	0.000249
		HLA-DQB1*05:01	0.46	1.57e-07
		HLA-DQB1*06:01	1.76	6.57e-18
		HLA-DQB1*06:04	0.34	3.29e-10
		HLA-DPB1*02:01	0.72	3.87e-06
		HLA-DPB1*04:01	0.4	1.76e-07
		HLA-DPB1*04:02	0.58	3.16e-06
		HLA-DPB1*05:01	1.36	1.46e-07
		HLA-DPB1*09:01	1.76	1.11e-11
HCV clearance	DQA1-DQB2	NA			NA	European ancestry, African ancestry and Mixed/Other ancestry	23420232
HPV8 seropositivity		DQB1*0301	1.51	1.0 × 10−14		European	25616963
		DQA1*0505	1.67	7.1 × 10−12
		DRB3*0200	1.44	9.8 × 10−12
		DRB1*1101	1.89	1.5 × 10−11
		DRB3(CNV)	1.27	7.0 × 10−7
HPV77 seropositivity		DRB1*0701	1.67	2.6 × 10−9		European	25616963
		DQA1*0201	1.63	1.7 × 10−8
pulmonary tuberculosis		HLA-DQA1*03:01	1.30604	3.10338e-08		Iceland	26829749
		HLA-DRB1*04:04	1.35486	2.73023e-06
		HLA-DQB1*03:02	1.23541	8.03114e-06
