# Supplementary material for: The MHC locus and genetic susceptibility to autoimmune and infectious diseases
Source: Genome Biol. 2017 Apr 27;18:76. doi: 10.1186/s13059-017-1207-1 (PMC5406920; doi:10.1186/s13059-017-1207-1)
Supplement: Supplementary file 2 — GWAS SNPs for autoimmune diseases. (XLSX 61 kb) [file 13059_2017_1207_MOESM2_ESM.xlsx]

## Sheet: Additional_file_2
Additional file 2: GWAS SNPs for autoimmune diseases. Multiple sclerosis (OCB status): refers to the presence of oligoclonal bands (OCB) in cerebrospinal fluid (CSF), which is a typical finding in multiple sclerosis (MS).
PUBMED ID	DISEASE/TRAIT	INITIAL SAMPLE SIZE	REPLICATION SAMPLE SIZE	REPORTED GENE(S)	MAPPED_GENE	SNPS	P-VALUE	OR or BETA
21743469	Ankylosing spondylitis	3,023 European ancestry cases, 8,779 European ancestry controls	2,111 European ancestry cases, 4,483 European ancestry controls	HLA-B	LOC101929072	rs4349859	1e-200
20062062	Ankylosing spondylitis	2,053 European ancestry cases, 5,140 European ancestry controls	898 European ancestry cases, 1,518 European ancestry controls	MHC	DHFRP2 - LOC101929072	rs7743761	5e-304
20190752	Celiac disease	4,533 European ancestry cases, 10,750 European ancestry controls	4,918 European ancestry cases, 5,684 European ancestry controls	HLA-DQB1, HLA-DQA1	HLA-DQA1	rs2187668	1e-50	6.23
17558408	Celiac disease	778 European ancestry cases, 1,422 European ancestry controls	991 European ancestry cases, 1,489 European ancestry controls	HLA-DQA1	HLA-DQA1	rs2187668	1e-19	7.04
23936387	Celiac disease	206 European ancestry trios	NA	HLA	NOTCH4 - LOC101929163	rs424232	5e-21
24871463	Systemic lupus erythematosus	725 European ancestry cases, 2,438 European ancestry controls	NA	ZNF184	TRK-TTT4-1 - TRX-CAT1-7	rs10946940	8e-09	1.45
26316170	Systemic lupus erythematosus	661 European ancestry cases, 487 European ancestry controls	4,467 European ancestry cases, 9,114 European ancestry controls	TNXB	TNXB	rs1150753	6e-09
21408207	Systemic lupus erythematosus	811 anti-dsDNA positive European ancestry cases, 906 anti-dsDNA negative European ancestry cases, 4,813 European ancestry controls	NA	TNXB	TNXB	rs1150754	6e-29	2.21
25827949	Cutaneous lupus erythematosus	151 European ancestry cases, 1,288 European ancestry controls	219 European ancestry cases, 262 European ancestry controls	MAS1L	LOC105375007	rs1233491	8e-10	2.2
23053960	Systemic lupus erythematosus	1,527 European ancestry cases, 3,421 European ancestry controls,	NA	HLA-DQA2	HLA-DQB2	rs2051549	3e-22
21408207	Systemic lupus erythematosus	811 anti-dsDNA positive European ancestry cases, 906 anti-dsDNA negative European ancestry cases, 4,813 European ancestry controls	NA	HLA-DR3	HLA-DQA1	rs2187668	6e-28	2.23
18204098	Systemic lupus erythematosus	1,311 European ancestry cases, 3,340 European ancestry controls	793 European ancestry cases, 857 European ancestry controls	HLA-DQA1	HLA-DQA1	rs2187668	3e-21
25827949	Cutaneous lupus erythematosus	151 European ancestry cases, 1,288 European ancestry controls	219 European ancestry cases, 262 European ancestry controls	HLA-DQA1	HLA-DQA1	rs2187668	4e-10	2.93
26316170	Systemic lupus erythematosus	661 European ancestry cases, 487 European ancestry controls	4,467 European ancestry cases, 9,114 European ancestry controls	HLA-DQA1	HLA-DQA1	rs2187668	1e-09
21408207	Systemic lupus erythematosus	811 anti-dsDNA positive European ancestry cases, 906 anti-dsDNA negative European ancestry cases, 4,813 European ancestry controls	NA	HLA-DQA2	HLA-DQB2	rs2301271	2e-12	1.47
25827949	Cutaneous lupus erythematosus	151 European ancestry cases, 1,288 European ancestry controls	219 European ancestry cases, 262 European ancestry controls	TRIM39, RPP21	TRIM39-RPP21, TRIM39	rs3094067	2e-11	2.32
25827949	Cutaneous lupus erythematosus	151 European ancestry cases, 1,288 European ancestry controls	219 European ancestry cases, 262 European ancestry controls	MUC21, TRIM39, RPP21	LOC102723346 - MUC21	rs3094084	2e-11	2.3
20662065	Neonatal lupus	116 European ancestry cases, 3,351 European ancestry controls	NA	NFKBIL1, LTA, AIF1, TNF, LTB	LOC102725068	rs3099844	5e-10	3.34
26316170	Systemic lupus erythematosus	661 European ancestry cases, 487 European ancestry controls	4,467 European ancestry cases, 9,114 European ancestry controls	HLA-DQB1	HLA-DQB1 - LOC102725019	rs3129716	4e-09
25827949	Cutaneous lupus erythematosus	151 European ancestry cases, 1,288 European ancestry controls	219 European ancestry cases, 262 European ancestry controls	PSORS1C1	PSORS1C1	rs3130564	4e-10	2.05
25827949	Cutaneous lupus erythematosus	151 European ancestry cases, 1,288 European ancestry controls	219 European ancestry cases, 262 European ancestry controls	FLOT1	LOC105375013 - LINC00243	rs3131060	1e-13	2.3
18204446	Systemic lupus erythematosus	720 European ancestry female cases, 2,337 European ancestry female controls	1,846 European ancestry female cases, 1,825 European ancestry female controls	HLA region	MSH5-SAPCD1, MSH5	rs3131379	2e-52	2.36
23273568	Systemic lupus erythematosus	1,656 Han Chinese ancestry cases, 3,394 Han Chinese ancestry controls	3,256 Han Chinese ancestry cases, 5,667 Han Chinese ancestry controls, 453 Thai ancestry cases, 963 Thai ancestry controls	UHRF1BP1	UHRF1BP1	rs3734266	1e-12	1.56
24871463	Systemic lupus erythematosus	725 European ancestry cases, 2,438 European ancestry controls	NA	C2	C2	rs558702	8e-21	2.276
25827949	Cutaneous lupus erythematosus	151 European ancestry cases, 1,288 European ancestry controls	219 European ancestry cases, 262 European ancestry controls	CSNK2B, MSH5, MICA, MICB	CSNK2B	rs9267531	3e-14	2.62
23273568	Systemic lupus erythematosus	1,656 Han Chinese ancestry cases, 3,394 Han Chinese ancestry controls	3,256 Han Chinese ancestry cases, 5,667 Han Chinese ancestry controls, 453 Thai ancestry cases, 963 Thai ancestry controls	HLA-DRB1	HLA-DRB1 - HLA-DQA1	rs9270984	5e-24	1.73
19838193	Systemic lupus erythematosus	1,047 Han Chinese ancestry cases, 1,205 Han Chinese ancestry controls	3,152 Han Chinese ancestry cases, 7,050 Han Chinese ancestry controls	HLA-DRB1	HLA-DRB1 - HLA-DQA1	rs9271100	1e-12	1.9
20953190	Psoriasis	2,178 European ancestry cases, 5,175 European ancestry controls	3,174 European ancestry cases, 5,464 European ancestry controls	HLA-C	LOC105375015	rs10484554	4e-214	4.66
18369459	Psoriasis	218 European ancestry cases, 519 European ancestry controls	1,153 European ancestry cases, 1,217 European ancestry controls	HLA-C	LOC105375015	rs10484554	2e-39	2.8
19169254	Psoriasis	1,359 European ancestry cases, 1,400 European ancestry controls	5,048 European ancestry cases, 5,041 European ancestry controls	HLA-C	RPL3P2 - LOC105375015	rs12191877	1e-100	2.64
20953188	Psoriasis	472 European ancestry cases, 1,146 European ancestry controls	2,668, European ancestry cases, 762 French Canadian founder population cases, 2,585 cases, 3,485 European ancestry controls, 994 French Canadian founder population controls, 2,412 controls	HLA-C	RPL3P2 - LOC105375015	rs12191877	4e-32	2.79
19169255	Psoriasis	1,139 Han Chinese ancestry cases, 1,132 Han Chinese ancestry controls	5,721 Chinese ancestry cases, 7,340 Chinese ancestry controls	MHC	PSORS1C3 - HCG27	rs1265181	2e-208	22.62
20953186	Psoriatic arthritis	572 European ancestry cases, 888 European ancestry controls	Up to 1,761 European ancestry cases, 3,727 European ancestry controls	HLA-C	HLA-C - RPL3P2	rs13191343	2e-72	2.37
18369459	Psoriasis	218 European ancestry cases, 519 European ancestry controls	1,153 European ancestry cases, 1,217 European ancestry controls	HLA-C	HCP5	rs2395029	2e-26	4.1
18364390	Psoriasis	318 European ancestry cases, 288 European ancestry controls	2,361 European ancestry cases, 1,927 European ancestry controls	HLA-C	LOC105375015 - HLA-B	rs3134792	1e-09
21156761	Rheumatoid arthritis	1,147 European ancestry ACPA positive RA cases, 774 European ancestry ACPA negative RA cases, 1,079 European ancestry controls	887 European ancestry ACPA positive RA cases, 1,218 European ancestry controls	HLA	HLA-DRA - HLA-DRB5	rs12194148	5e-58
24782177	Rheumatoid arthritis	433 Han Chinese ancestry ACPA positive cases, 519 Han Chinese ancestry ACPA negative cases, 943 Han Chinese ancestry controls	1,032 Han Chinese ancestry ACPA positive cases, 1,100 Han Chinese ancestry ACPA negative cases, 2,553 Han Chinese ancestry controls	HLA-DQA2, MHC, HLA-DQB1	HLA-DQB1 - LOC102725019	rs12525220	7e-14	3.015
24782177	Rheumatoid arthritis	433 Han Chinese ancestry ACPA positive cases, 519 Han Chinese ancestry ACPA negative cases, 943 Han Chinese ancestry controls	1,032 Han Chinese ancestry ACPA positive cases, 1,100 Han Chinese ancestry ACPA negative cases, 2,553 Han Chinese ancestry controls	HLA-DQA2, MHC, HLA-DQB1	HLA-DQB1 - LOC102725019	rs12525220	2e-13	2.869
24782177	Rheumatoid arthritis	433 Han Chinese ancestry ACPA positive cases, 519 Han Chinese ancestry ACPA negative cases, 943 Han Chinese ancestry controls	1,032 Han Chinese ancestry ACPA positive cases, 1,100 Han Chinese ancestry ACPA negative cases, 2,553 Han Chinese ancestry controls	HLA-DQA2, MHC, HLA-DQB1	HLA-DQB1 - LOC102725019	rs12525220	3e-12	2.608
20453841	Rheumatoid arthritis	2,303 Japanese ancestry cases, 3,380 Japanese ancestry controls	4,768 Japanese ancestry cases, 17,359 Japanese ancestry controls	HLA-DRB1	HLA-DQB1 - LOC102725019	rs13192471	2e-58	1.97
21156761	Rheumatoid arthritis	1,147 European ancestry ACPA positive RA cases, 774 European ancestry ACPA negative RA cases, 1,079 European ancestry controls	887 European ancestry ACPA positive RA cases, 1,218 European ancestry controls	HLA	HLA-DRB5 - HLA-DRB6	rs2157337	9e-52
24532677	Rheumatoid arthritis (ACPA-negative)	1,148 European ancestry cases, 6,008 European ancestry controls	774 European ancestry cases, 1,079 European ancestry controls	MICA, HLA-B	DHFRP2 - LOC101929072	rs2596565	9e-09	1.4
24449572	Rheumatoid arthritis	3,034 European ancestry cases, 5,271 European ancestry controls	4,726 European ancestry cases, 2,625 European ancestry controls	HLA‚ÄìDRB1	BTNL2	rs3763309	2e-124	2.3
17554300	Rheumatoid arthritis	1,860 European ancestry cases, 2,938 European ancestry controls	NA	HLA-DRB1	HLA-DRB1 - HLA-DQA1	rs615672	8e-27
17554300	Rheumatoid arthritis	1,860 European ancestry cases, 2,938 European ancestry controls	NA	MHC	HLA-DQB1 - LOC102725019	rs6457617	5e-75	2.36
18668548	Rheumatoid arthritis	400 European ancestry cases, 400 European ancestry controls	410 European ancestry cases, 394 European ancestry controls	HLA-DQA2, HLA-DQA1	HLA-DQB1 - LOC102725019	rs6457617	1e-09
18794853	Rheumatoid arthritis	3,393 European ancestry cases, 12,460 European ancestry controls	3,929 European ancestry cases, 5,807 European ancestry controls	HLA-DRB1	HLA-DQB1 - LOC102725019	rs6457620	4e-186	2.55
17804836	Rheumatoid arthritis	1,522 European ancestry cases, 1,850 European ancestry controls	1,053 European ancestry cases, 1,858 European ancestry controls	HLA-DRB1	HLA-DRB1 - HLA-DQA1	rs660895	1e-108	3.62
20453842	Rheumatoid arthritis	5,539 European ancestry cases, 20,169 European ancestry controls	6,768 European ancestry cases, 8,806 European ancestry controls	HLA-DRB1	LOC101929163, C6orf10	rs6910071	1e-299	2.88
24782177	Rheumatoid arthritis	433 Han Chinese ancestry ACPA positive cases, 519 Han Chinese ancestry ACPA negative cases, 943 Han Chinese ancestry controls	1,032 Han Chinese ancestry ACPA positive cases, 1,100 Han Chinese ancestry ACPA negative cases, 2,553 Han Chinese ancestry controls	MHC	HLA-DRA - HLA-DRB5	rs7748270	1e-16	2.01
24782177	Rheumatoid arthritis	433 Han Chinese ancestry ACPA positive cases, 519 Han Chinese ancestry ACPA negative cases, 943 Han Chinese ancestry controls	1,032 Han Chinese ancestry ACPA positive cases, 1,100 Han Chinese ancestry ACPA negative cases, 2,553 Han Chinese ancestry controls	MHC	HLA-DRA - HLA-DRB5	rs7748270	4e-13	1.7361
21452313	Rheumatoid arthritis	801 Korean ancestry cases, 757 Korean ancestry controls	718 Korean ancestry cases, 719 Korean ancestry controls	HLA-DRB1	HLA-DQB1 - LOC102725019	rs7765379	5e-23	2.51
21844665	Rheumatoid arthritis	100 Korean ancestry cases, 600 Korean ancestry controls	578 Korean ancestry cases, 711 Korean ancestry controls	APOM	BAG6, APOM	rs805297	3e-10	1.56
24390342	Rheumatoid arthritis	up to 14,361 European ancestry cases, up to 42,923 European ancestry controls, up to 4,873 East Asian ancestry cases, up to 17,642 East Asian ancestry controls	up to 3,775 European ancestry cases, up to 5,801 European ancestry controls, up to 6,871 East Asian ancestry cases, up to 6,392 East Asian ancestry controls	HLA-DRB1	HLA-DRA - HLA-DRB5	rs9268839	1e-250	2.47
24390342	Rheumatoid arthritis	up to 14,361 European ancestry cases, up to 42,923 European ancestry controls, up to 4,873 East Asian ancestry cases, up to 17,642 East Asian ancestry controls	up to 3,775 European ancestry cases, up to 5,801 European ancestry controls, up to 6,871 East Asian ancestry cases, up to 6,392 East Asian ancestry controls	HLA-DRB1	HLA-DRA - HLA-DRB5	rs9268839	1e-250	2.28
24390342	Rheumatoid arthritis	up to 14,361 European ancestry cases, up to 42,923 European ancestry controls, up to 4,873 East Asian ancestry cases, up to 17,642 East Asian ancestry controls	up to 3,775 European ancestry cases, up to 5,801 European ancestry controls, up to 6,871 East Asian ancestry cases, up to 6,392 East Asian ancestry controls	HLA-DRB1	HLA-DRA - HLA-DRB5	rs9268839	2e-145	1.9
23918589	Rheumatoid arthritis	706 North Indian ancestry cases, 761 North Indian ancestry controls	927 North Indian ancestry cases, 1,148 North Indian ancestry controls	HLA-DQA2, HLA-DQB1, C6orf10, HLA-DQA1	HLA-DQB1 - LOC102725019	rs9275406	3e-12	2.1
24871463	Systemic lupus erythematosus	725 European ancestry cases, 2,438 European ancestry controls	NA	HLA-DQA2	HLA-DQB1 - LOC102725019	rs9275572	5e-16	1.74
21505073	Rheumatoid arthritis	1,247 Japanese ancestry cases, 1,486 Japanese ancestry controls	4,168 Japanese ancestry cases, 5,003 Japanese ancestry controls	HLA locus	NOTCH4 - LOC101929163	rs9296015	2e-38
25936594	Type 1 diabetes and autoimmune thyroid diseases	346 European ancestry cases, 727 European ancestry controls	185 European ancestry cases, 340 European ancestry controls	TAP2	TAP2	rs1015166	4e-22	2.1428
25936594	Type 1 diabetes and autoimmune thyroid diseases	346 European ancestry cases, 727 European ancestry controls	185 European ancestry cases, 340 European ancestry controls	BAT2, HSPA1L, CFB, TNXB, NOTCH4	CFB	rs1270942	5e-25	3.0494
25936594	Type 1 diabetes and autoimmune thyroid diseases	346 European ancestry cases, 727 European ancestry controls	185 European ancestry cases, 340 European ancestry controls	BTNL2	LOC101929163, BTNL2	rs1980493	2e-20	2.5034
25936594	Type 1 diabetes and autoimmune thyroid diseases	346 European ancestry cases, 727 European ancestry controls	185 European ancestry cases, 340 European ancestry controls	PSORS1C1, MICA, HCP5	LOC101929072	rs2251396	1e-22	2.2132
25936594	Type 1 diabetes and autoimmune thyroid diseases	346 European ancestry cases, 727 European ancestry controls	185 European ancestry cases, 340 European ancestry controls	TRIM31	TRIM31-AS1, TRIM31	rs2523989	2e-08	1.7499
17632545	Type 1 diabetes	467 European ancestry trios, 561 European ancestry cases, 1,143 European ancestry controls	390 European ancestry trios, 1,333 European ancestry cases from 549 families	HLA-DRB1	HLA-DQB1 - LOC102725019	rs2647044	1e-16	8.3
25936594	Type 1 diabetes and autoimmune thyroid diseases	346 European ancestry cases, 727 European ancestry controls	185 European ancestry cases, 340 European ancestry controls	NFKBIL1, LTA, NCR3	NCR3 - AIF1	rs2857595	2e-23	2.3765
25936594	Type 1 diabetes and autoimmune thyroid diseases	346 European ancestry cases, 727 European ancestry controls	185 European ancestry cases, 340 European ancestry controls	IER3, DDR1	LINC00243	rs886424	3e-14	2.2107
19430480	Type 1 diabetes	7,514 cases, 9,045 controls	4,267 cases, 4,670 controls, 4,342 trios from 2,319 families	MHC	HLA-DRA	rs9268645	1e-100
17554300	Type 1 diabetes	1,963 European ancestry cases, 2,938 European ancestry controls	(see Todd 2007)	MHC	HLA-DRB1 - HLA-DQA1	rs9272346	5e-134	5.49
18978792	Type 1 diabetes	3,561 European ancestry cases, 4,646 European ancestry controls	6,225 European ancestry cases, 6,946 European ancestry controls, 3,064 European ancestry trios from 2,828 families	HLA	HLA-DRB1 - HLA-DQA1	rs9272346	6e-129
20453840	Multiple sclerosis	882 Sardinian cases, 872 Sardinian controls	1,775 Sardinian cases, 2,005 Sardinian controls	HLA-DQB1, HLA-DRB	HLA-DRB1 - HLA-DQA1	rs2040406	1e-20	2.05
19525953	Multiple sclerosis	2,624 European ancestry cases, 7,220 European ancestry controls	2,215 European ancestry cases, 2,116 European ancestry controls	HLA-B	HLA-F, HLA-F-AS1	rs2523393	1e-17	1.28
23472185	Multiple sclerosis (OCB status)	1,367 European ancestry OCB positive cases, 161 European ancestry OCB negative cases, 428 European ancestry controls	NA	HLA-DQB1	HLA-DQB1 - LOC102725019	rs3129720	5e-15	1.91
23472185	Multiple sclerosis (OCB status)	1,367 European ancestry OCB positive cases, 161 European ancestry OCB negative cases, 428 European ancestry controls	NA	HLA-DRA	BTNL2 - HLA-DRA	rs3129871	1e-16	1.98
23472185	Multiple sclerosis (OCB status)	1,367 European ancestry OCB positive cases, 161 European ancestry OCB negative cases	3,029 European ancestry OCB positive cases, 374 European ancestry OCB negative cases	HLA-DRA	BTNL2 - HLA-DRA	rs3129871	6e-15	1.72
22190364	Multiple sclerosis	5,545 European ancestry cases, 12,153 European ancestry controls	NA	HLA-DRB1	HLA-DRA - HLA-DRB5	rs3129889	1e-206	2.97
22457343	Multiple sclerosis	197 European ancestry cases, 234 European ancestry controls	379 European ancestry cases, 398 European ancestry controls	C6orf10	C6orf10, LOC101929163	rs3129934	7e-16	2.34
18941528	Multiple sclerosis	242 European ancestry cases, 242 European ancestry controls	553 European ancestry cases, 1,033 European ancestry controls	HLA-DRB1	C6orf10, LOC101929163	rs3129934	9e-11	3.3
20159113	Multiple sclerosis	68 Finland founder cases, 136 Finland founder controls	83 Finland founder cases, 365 Finland founder controls 3,285 European ancestry cases, 6,379 European ancestry controls, 1,202 cases, 3,399 controls	HLA	BTNL2 - HLA-DRA	rs3135338	2e-25	3.43
19525953	Multiple sclerosis	2,624 European ancestry cases, 7,220 European ancestry controls	2,215 European ancestry cases, 2,116 European ancestry controls	HLA-DRB1	HLA-DRA - HLA-DRB5	rs3135388	4e-225	2.75
17660530	Multiple sclerosis	931 European ancestry trios, 2,431 European ancestry controls	609 European ancestry trios, 2,322 European ancestry cases, 2,987 European ancestry controls	HLA-DRA	HLA-DRA - HLA-DRB5	rs3135388	9e-81	1.99
23472185	Multiple sclerosis (OCB status)	1,367 European ancestry OCB positive cases, 161 European ancestry OCB negative cases	3,029 European ancestry OCB positive cases, 374 European ancestry OCB negative cases	BTNL2	BTNL2, LOC101929163	rs3817963	6e-10	1.61
23472185	Multiple sclerosis (OCB status)	1,367 European ancestry OCB positive cases, 161 European ancestry OCB negative cases, 428 European ancestry controls	NA	HLA-DRB1	HLA-DRB6	rs3828840	5e-15	1.94
25616667	Immunoglobulin G index levels in multiple sclerosis	773 European ancestry Individuals, 165 Individuals	2,072 Individuals	HLA-DQA1	HLA-DQB1 - LOC102725019	rs6457617	7e-17	0.127
22190364	Multiple sclerosis	5,545 European ancestry cases, 12,153 European ancestry controls	NA	HLA-B	HLA-A - HCG9	rs9260489	1e-11	1.21
19525955	Multiple sclerosis	1,618 European ancestry cases, 3,413 European ancestry controls	2,256 European ancestry cases, 2,310 European ancestry controls	HLA-DRB1	HLA-DRB1 - HLA-DQA1	rs9271366	7e-184	2.78
20598377	Multiple sclerosis	590 European ancestry cases, 825 European ancestry controls	NA	DQA1	HLA-DRB1 - HLA-DQA1	rs9271366	4e-17	2.62
23472185	Multiple sclerosis (OCB status)	1,367 European ancestry OCB positive cases, 161 European ancestry OCB negative cases, 428 European ancestry controls	NA	HLA-DQA1	HLA-DRB1 - HLA-DQA1	rs9271640	2e-20	2.37
25616667	Oligoclonal band status in multiple sclerosis	2,232 European ancestry OCB positive individuals, 275 European ancestry OCB negative individuals, 439 OCB positive individuals, 80 OCB negative individuals	3,026 OCB positive individuals, 452 OCB negative individuals	HLA-DRB1	HLA-DRB1 - HLA-DQA1	rs9271640	5e-12	1.56
25616667	Oligoclonal band status in multiple sclerosis	2,232 European ancestry OCB positive individuals, 275 European ancestry OCB negative individuals, 439 OCB positive individuals, 80 OCB negative individuals	3,026 OCB positive individuals, 452 OCB negative individuals	HLA-DQA1, HLA-DRB1	HLA-DRB1 - HLA-DQA1; HLA-DRB1 - HLA-DQA1; HLA-DRB1 - HLA-DQA1; HLA-DRB1 - HLA-DQA1; HLA-DRB1 - HLA-DQA1; LOC105369230 - HLA-DQA1; HLA-DRB4 - HLA-DQA1, HLA-DRA - LOC100294160; HLA-DRA - LOC105379665; C6orf10 - HCG23; HLA-DRA - LOC105379648; HLA-DRA - HLA-DRB3; HLA-DRA - LOC105379658; HLA-DRA - HLA-DRB5; HLA-DRA - LOC105379652, HLA-DQB1 - LOC102725019; HLA-DQB1 - LOC102725019; HLA-DQB1 - HLA-DQA2; …	rs9271640, rs3135388, rs3957148	4e-15	2.23
25616667	Immunoglobulin G index levels in multiple sclerosis	773 European ancestry Individuals, 165 Individuals	2,072 Individuals	HLA-DQA1, HLA-DRB1	HLA-DRB1 - HLA-DQA1; HLA-DRB1 - HLA-DQA1; HLA-DRB1 - HLA-DQA1; HLA-DRB1 - HLA-DQA1; HLA-DRB1 - HLA-DQA1; LOC105369230 - HLA-DQA1; HLA-DRB4 - HLA-DQA1, HLA-DQB1 - HLA-DQA2; HLA-DQB1 - LOC102725019; HLA-DQB1 - HLA-DQA2; HLA-DQB1 - LOC102725019; HLA-DQB1 - LOC102725019; HLA-DQB1 - LOC102725019; HLA-DQB1 - LOC102725019, HLA-DQB1 - LOC102725019; HLA-DQB1 - LOC102725019; HLA-DQB1 - HLA-DQA2; HLA-DQB1 -…	rs9271640, rs6457617, rs3957148	8e-14
21502966	Response to interferon beta therapy	178 European ancestry antibody-positive individuals, 184 European ancestry antibody-negative individuals	350 European ancestry antibody-positive individuals, 468 European ancestry antibody-negative individuals	HLA-DRB1, HLA-DQA1	HLA-DRB1 - HLA-DQA1	rs9272105	4e-10	0.26
23472185	Multiple sclerosis (OCB status)	1,367 European ancestry OCB positive cases, 161 European ancestry OCB negative cases, 428 European ancestry controls	NA	HLA-DQA2	HLA-DQB1 - LOC102725019	rs9275563	6e-11	1.75
